# Supplementary material for: Prox1-positive cells monitor and sustain the murine intestinal epithelial cholinergic niche
Source: Nat Commun. 2020 Jan 8;11:111. doi: 10.1038/s41467-019-13850-7 (PMC6949263; doi:10.1038/s41467-019-13850-7)
Supplement: Supplementary file 2 — Supplementary Dataset 1 [file 41467_2019_13850_MOESM2_ESM.xlsx]

## Sheet: Sheet 1
Supplementary Data 1. GSEA-Summary-scSignature-Haber-Gehart
pathway	pval	padj	ES	NES	nMoreExtreme	size	leadingEdge
enterocyte_proximal.haber	0.000169176	0.00158509	0.784908	2.82761	0	46	Slc5a1, Ace, Acsl5, Mme, Mttp, Gstm3, Cyp3a25, Ckb, Ugdh, Gda, Gsta1, H2-Q2, Prap1, Hsd17b6, Ephx2, Lct, Rbp2, Cyp3a13, Reg3a, Gpd1, Apoa4, Aldob, Retsat, Adh6a, Ms4a10, Lpgat1, Creb3l3, Cyb5b, Cyb5r3, Cyp2c65, Apoc3, Khk, Treh, Sult1b1, Rdh7, Slc2a2, Cyp2d26
L_cells.gehart	0.000347947	0.00158509	0.671538	2.17146	1	28	Slc5a1, Anpep, Kcnt1, Slc15a1, Gpd2, Scin, Cyp4b1, Gnao1, Krt20, Etv1, Scg2, Sult1d1
EC_cells_(late).gehart	0.00033653	0.00158509	0.599031	2.13522	1	43	Lmx1a, Ambp, Amigo2, Ucn3, 2210407C18Rik, Serpina1e, Pla2g7, Trpa1, S100a6, Me2, Vim, Krt19, Slc18a1, Ldha, Apoa1, Chgb, Trpm2, Ssbp2, Apoc3, Ccnd2, Tac1, Tph1, Rasal2
enterocyte_distal.haber	0.000507099	0.00181641	0.568856	2.01109	2	41	Vnn1, Anpep, Fgf15, Slc51a, Enpep, Ceacam20, Amn, Slc7a9, Xpnpep1, Krt20, Cndp2, Mep1a, Maf, Clec2h, Myo15b, Aoc1, Dpep1, Tmigd1, Naaladl1, Slc13a1, Anxa2, Prss30, Myh14, Fam151a, Plec, Plb1, Abcb1a
enteroendocrine.haber	0.000851209	0.00249283	0.590822	2.01072	4	35	Vwa5b2, Resp18, Scg3, Neurog3, Insm1, Aplp1, Fev, Vim, Gng4, Pcsk1n, Chgb, Rimbp2, Tac1, Cnot6l, Fabp5, Prnp, Neurod1, Riiad1, Gpx3, Fam183b, Celf3
Goblet_cells.gehart	0.000152742	0.00158509	0.46008	1.98569	0	131	Oit1, Capn9, P4hb, Rasd2, S100a6, Itln1, Cldn15, B4galnt2, Liph, Gm1123, Golm1, Ssr1, Rpn2, Rasa4, Zg16, Scin, Reg3g, Lypd8, Bcas1, Serinc3, Gas6, Ramp1, S100a16, Fcgbp, Ccl9, Mmp7, Hdlbp, Ang4, Txndc5, Tm9sf2, Gmds, Guca2b, Edem1, Pycard, Hgfac, Galnt6, Slc35c1, Clec2h, Cmpk1, Tmprss2, Gfpt1, Ergic1, Ccl6, Ccnd2, Spink4, Klk1, Pdxdc1, Chpt1, Anxa2, Atoh1, Fabp2, Slc12a8, Tff3, Muc13
early.gehart	0.000147167	0.00158509	0.439933	1.98448	0	178	Prss12, Serpina1e, Birc5, Smo, Ptpru, Kif23, Racgap1, Ms4a18, Golm1, Isx, Mylk, Slc11a2, Cdca8, Fcgrt, Ccr9, Ccna2, Sectm1a, Prap1, Tgfbi, Fam210a, Clca3b, Cdc45, Slc4a4, Arhgap23, Tc2n, Prdx4, Frmd4b, Trim72, Clca4b, Apoa4, Itpk1, Sdc1, Slc46a1, Adh6a, Csrnp2, B3gnt7, Abhd3, Zfp36l1, Rnf122, Mocos, Bora, Sipa1l2, Ces2e, Pecr, Emp1, Cdc25b, Itgb6, Dus4l, Arhgef39, Mpp1, Oaf, Aoc1, Cat, Sclt1, Pog…
N_cells.gehart	0.000678196	0.00213893	0.555983	1.94284	3	39	Resp18, Peg3, Scg3, Syt5, Nt5e, S100a6, B4galnt2, Slc15a1, Id1, Car4, Sis, Pcsk1n, Krt20, Etv1, Id2, Scg2
late.gehart	0.000130005	0.00158509	0.371293	1.8373	0	435	Nr4a1, Jazf1, Qpct, Abca2, Resp18, Iapp, Arc, Pdxk, Amigo2, Ceacam10, Cdc42ep2, Scg3, Tmem106a, Ucn3, Tmem108, Pla2g2f, Tap2, Trpa1, Fos, Nt5e, Elmod3, Itln1, Pcsk2, Kcnt1, 2510009E07Rik, Papss2, Ptprh, Rorc, Pla2g2d, Aplp1, Cdon, Nr4a2, Slc15a1, Il17re, Fosb, Adcy2, Irs1, Mctp2, Rtn1, Atf3, Pdzd3, Cdk18, Scin, Ffar4, Dpp4, Gng4, Stxbp5, Gnao1, Rbp2, Cd81, Gaa, Klf2, Cd177, Ap2a2, Zfp92, Gsto1, E…
EC_cells_(early).gehart	0.015725	0.0402953	0.663591	1.67678	85	11	Pak3, Fev, Vim, Hmgn3, Chgb, Tac1, Runx1t1, Dst, Gch1
prog_early.haber	0.000421644	0.00172874	0.335442	1.57463	2	247	Tfrc, Birc5, Acat1, Cd74, Pdss1, Cldn15, Cluh, Nlrp6, Gm1123, Ifrd2, Aldh1b1, H2-DMa, Ddx39, Ifngr1, Cdca8, Sdha, H2-Ab1, Prap1, Pigr, Slc39a5, Mgam, Reg3g, Clca3b, Lypd8, Serinc3, Hnrnpu, Prdx4, Ube2c, Aadac, B4galnt1, Ndufv1, Ldha, Atp5a1, Haus4, Car9, Tkt, Ccl25, Vipr1, Reg3b, Dmbt1, Oat, Npm3, Pycard, Cps1, Dhrs4, Mgst1, Csrp2, Gmnn, G3bp1, Gjb1, Ccnd1, Plcb3, Lmnb1, Agmat, Marc2, Fgfbp1, Ruv…
I_cells.gehart	0.0225396	0.0513401	0.466327	1.56658	130	33	Qpct, Sis, Aldob, Cdhr2, Krt20, Ugt2b34, Etv1, Upp1, Scg2, Trf, Anxa2, Onecut3, Bcam, Tm4sf5, Agr3, Agr2, Ttr, Myl7
goblet.haber	0.011859	0.0324145	0.379503	1.51537	73	79	Oit1, Capn9, S100a6, Zg16, Scin, Bcas1, Ramp1, Fcgbp, Ccl9, Txndc5, Hgfac, Xbp1, Cmpk1, Ddost, Ergic1, Spink4, Kdelr3, Clca1, Dnajc10, Klk1, Atoh1, Slc12a8, Tm9sf3, Tff3, Qsox1, Gcnt3, Serp1, Guca2a, Manf, Uap1, Agr2, Bace2, Kdelr2, Stard3nl, Lrrc26, Tpsg1
K_cells.gehart	0.0363636	0.0709957	0.456531	1.50999	209	31	Aplp1, Nr4a2, Gpd2, Gnao1, Rbp2, Cd81, Gsto1, Scg2, Fabp5, Ptprn2, Abcc8, Gpx3, Car8, Myl7, Gip
prog_a.haber	0.0470711	0.0877235	0.466984	1.48241	269	26	Ceacam10, Serpina1e, Serpina1c, Nefm, Gng4, Cd177, Akr1c19
ec_regFour.haber	0.0270809	0.0584378	0.395616	1.47688	162	54	Lmx1a, Ambp, Tmem106a, Ucn3, Trpa1, Me2, Ddc, Slc18a1, Apoa1, Ica1, Chgb, Ssbp2, Apoc3, Gars
sila.haber	0.0656295	0.116992	0.508576	1.44989	366	17	Anpep, Nr4a2, Krt20, Upp1, Scg2, Sult1d1
EC_cells.gehart	0.029067	0.0595873	0.357984	1.42552	180	78	Lmx1a, Cdkn1b, Neurog3, Mlxipl, Fev, Atf3, Id1, Foxa1, Sema4a, Egr1, Onecut2, Id3, Hmgn3, Id2, Tbx3, Runx1t1, Cul3, Baz1b, Cnot6l, Prdm16, Mapk14, Snrnp70, Tead2, Neurod1
Delta_cells.gehart	0.105521	0.166399	0.538084	1.39566	580	12	Iapp, Ceacam10, Gsto1
sin.haber	0.0931082	0.15551	0.425163	1.36399	534	27	Qpct, Scg3, Adgrd1, Car4, Sis, Id3
sakd.haber	0.139346	0.201401	0.560516	1.33695	753	9	Iapp, Tmem108, Hgfac, Pdx1, Fam151a, Rbpms
sik_p.haber	0.118843	0.180465	0.430409	1.3275	677	23	Resp18, Il17re, Ffar4, Entpd5, Slc6a19, Tmem163, Abcc8, Rnf32, Car8, Prps1, Scgn, Hexb, Pax6, Anxa5
X_cells.gehart	0.142455	0.201401	0.445694	1.31086	808	19	Ceacam10, Anpep, Nefm, Cd177
paneth.haber	0.166211	0.227156	0.762787	1.28522	851	3	Ang4, Defa24, Gm14851
intermediate_late.gehart	0.094823	0.15551	0.242699	1.18018	706	353	Lmx1a, Vwa5b2, St6galnac4, Cdc42ep3, Pclo, Syt5, Kcnc1, Slc4a8, Pak3, Tcp11, Serpina1c, Insm1, Rhob, Lhfpl2, Mical2, Syt13, Triqk, Fev, Nefm, Ttyh1, Vim, Ppl, Ctdspl, Nckap5l, Cyp4b1, Rab12, Hk2, Ddc, Slc18a1, Slc29a4, Arsb, Celf2, Jph4, Tnfrsf12a, Pdk3, Fbxo30, Akr1c19, Onecut2, Dock6, Dnajc18, Jun, Hmgn3, Tle3, Socs5, Ica1, Fzd6, Chgb, Eml1, Abcg1, Slco2a1, Abca7, Man1c1, Tle6, Zfp174, Plch1, K…
sil_p.haber	0.314147	0.390304	0.631256	1.15935	1620	4	Scin, Gcg
early_intermediate.gehart	0.269694	0.356693	0.295585	1.12103	1632	59	Akr1b8, Ldb3, Sulf2, Neurog3, Bcl7a, Jup, Foxo6
ec.haber	0.499385	0.568744	0.320384	0.965441	2839	21	Fev, Vim, Cyp4b1, Pdk3, Hmgn3, Tac1, Tph1, Glud1
intermediate.gehart	0.580295	0.64303	0.238526	0.934993	3580	71	Ppm1n, Nhlh1, Reg3a, Numbl, Mfng, Cblb, Amotl2, Dach1, Pard3, Jade3, Inppl1, Tnks, Mex3b, Zfp60, Akna, Mfge8, Klhl24, Cbx2, Dst, Ypel1, 2610301B20Rik, Dennd2a, Smarcd2, Tmem44, Zmym2, Tmem8b, Hdac7
K_cells.gehart	0.604396	0.652111	0.234894	0.918903	3739	70	Cdkn1b, Fos, Neurog3, Mlxipl, Nr4a2, Fev, Egr1, Id3, Hmgn3, Id2, Pdlim1, Runx1t1, Cnot6l, Carhsp1, Parp1, Tead2, Sfpq, Neurod1
X_cells.gehart	0.814617	0.834982	0.206996	0.811401	5026	71	Fos, Neurog3, Insm1, Fev, Id1, Top2b, Hmgn3, Etv1, Id2, Runx1t1, Baz1b, Cnot6l, Carhsp1, Parp1, Tead2, Neurod1
sik.haber	0.87046	0.87046	-0.23248	-0.71594	3762	19	Rogdi, Itpr1
I_cells.gehart	0.68263	0.717637	-0.216756	-0.890837	2636	64	Sox4, Cdkn1a, Hes6, Zfr, Sox9, Fhl2, Jarid2, Rps3, Vps72, S100a1, Nono, Cbfa2t3, Zfand5, Srsf3, Mycbp2, Smarce1, Rpl7, Smarca4, Crip1
L_cells.gehart	0.361934	0.42398	-0.23251	-1.04376	1294	102	Vezf1, Sox4, Ptma, Cdkn1a, Hes6, Chd4, Hist1h2bc, Ctbp1, Sox9, Fhl2, Hmgn1, Usf2, Rps3, Vps72, S100a1, Hmgb1, Nono, Cbx3, Ssbp3, Arid1a, Cbfa2t3, Zfand5, Mycbp2, Smarce1, Rpl7, Crip1, Snrpb
N_cells.gehart	0.343207	0.413867	-0.240851	-1.05125	1262	87	Sox4, Ptma, Eif3k, Cdkn1a, Hes6, Gtf2i, Hist1h2bc, Sox9, Fhl2, Hmgn1, Rps3, S100a1, Nono, Cbx3, Arid1a, Atrx, Cbfa2t3, Zfand5, Srsf3, Mycbp2, Srsf6, Rpl7, Tsc22d1, Hbp1, Crip1, St18, Ets2, Eef1a1, Sin3b, Pbrm1, Ran, Zfp871, Khdrbs1
Delta_cells.gehart	0.282874	0.362432	-0.252333	-1.08563	1066	80	Sox4, Nedd8, Ptma, Srrm1, Pbx1, Eif3k, Cdkn1a, Hes6, Btf3, Zfr, Fhl2, Rps3, Tecpr1, S100a1, Nono, Cbfa2t3, Srsf3, Mycbp2, Rpl7, Ewsr1, Crip1
prog_mid.haber	0.0168723	0.0406921	-0.378435	-1.49559	66	53	Llph, Casp6, Sox4, Ywhaq, Cd9, Sap30, Hmgn1, Rps26, Rps3, Rpl26, Litaf, Top1, Gadd45g, Rps8, Prom1, Tmsb10, Rps10, Rps25
prog_late.haber	0.000531632	0.00181641	-0.422135	-1.8087	1	79	Fgd2, Naca, Hsp90ab1, Npc2, Eif3k, Pfdn5, H3f3a, Ypel3, Smim6, Calm2, Btf3, Prdx2, Psma7, Cdk2ap1, Rnase4, Clta, Tmem176b, Eif3h, Gadd45gip1, Mtch1, Fhl2, Ftl1, Tpm4, Psmd10, Pcbp2, Adrm1, Krt7, Esd, Drap1, Srsf6, Cyth2, Mrfap1
tuft2.haber	0.000262329	0.00158509	-0.503162	-2.11899	0	72	Tmem80, S100a11, Coprs, Cox17, Mien1, Ly6g6f, Ccdc28b, Snrnp25, Hebp1, Ift172, Romo1, Ptpn18, Fbp2, Pigc, Isg15, Irf7, Rac2, Tmem141, Ms4a8a, S100a1, Sdcbp2, Tax1bp1, Reep5, Tmem176a, Ttll10, Cfb, Agt, Fcna, Abhd16a, Cpne3, Tspan6, Dclk1, Shf, Skap2, Alox5, Tuba1a, Plek, Ffar3, Tubb4b, Gimap1, Mlip
tuft1.haber	0.000236239	0.00158509	-0.67525	-2.34499	0	29	Tppp3, Use1, Nkd1, Gga2, Nrep, H3f3b, 1810046K07Rik, Cirbp, 0610040J01Rik, Spon2, Gng13, Stard5, Aamp, Cfl1, Pde6d, Pou2f3, Akr1b10, Ninj1, Zfhx3, Nradd, Pla2g4a, Rgs2
tuft.haber	0.00027533	0.00158509	-0.640147	-2.83296	0	94	Pla2g16, Ly6g6d, Hpgds, Lect2, Gga2, 2210016L21Rik, 1810046K07Rik, Coprs, Pygl, Ndufaf3, Ly6g6f, Tmem9, Ccdc28b, Adh1, Ltc4s, Snrnp25, Bpgm, Ppp3ca, Bub3, Mocs2, Ptpn18, Gng13, Pea15a, Lrmp, Tmem176b, Limd2, Hmx2, Ethe1, Galk1, Rac2, Bmx, Fam221a, Tmem141, Alox5ap, Rgs13, Reep5, Arpc5, Pou2f3, Zfp428, Tmem176a, Vdac3, Agt, Kctd12, Acot7, Cd24a, Smpx, Itpr2, Inpp5b, Gnai2, Pla2g4a, Rgs2, Tspan6, D…
