# Supplementary material for: Prox1-positive cells monitor and sustain the murine intestinal epithelial cholinergic niche
Source: Nat Commun. 2020 Jan 8;11:111. doi: 10.1038/s41467-019-13850-7 (PMC6949263; doi:10.1038/s41467-019-13850-7)
Supplement: Supplementary file 5 — Source Data file [file 41467_2019_13850_MOESM5_ESM.xlsx]

## Sheet: Figure 1
Figure 1
B	Quantification of staining	WT + scop 6wk								WT untreated
		DCLK1	H5444	H8946	H8945	M6872	M6873	M6874		DCLK1	H6370	H8140	H5576	M6875	M6876
			3	6	14	3	4	7			3	1	1	1	1
			9	6	6	5	5	4			0	1	0	0	2
			3	5	8	5	5	3			1	2	1	0	1
			10	3	6	6	6	3			1	1	1	1	0
			7	4	7	2	3	4			1	0	0	1	1
			3	6	5	2	3	6			0	0	0	2	1
			3	4	9	4	4	4			1	0	0	3	1
			3	6	9	4	4	5			1	1	0	0	0
			7	5	8	6	5	6			1	0	1	0	0
				4	7	4	7	1			0	1	1	1	1
						4	4	5						1	1
						1	5	4						1	0
						7	3	4						2	1
						5	1	6						1	1
						5	5	8						0	0
						5	6	5						1	2
						6	4	6						1	0
						1	4	4						2	1
						6	5	3						0	2
						5	7	7						1	0
	Mean		5.33333	4.9	7.9	4.3	4.5	4.75		Mean	0.9	0.7	0.5	0.95	0.8
C	mRNA RT-PCR cholinergic receptors					WT	Chrm1	Chrm2	Chrm3	Chrm4	Chrm5
	(absolute expression values; calculated POWER of DDct values)					M6875	0.000489973	3.33466e-06	0.000377343	0.00018689	3.65998e-06
						M6876	0.000626685	9.07257e-06	0.000480422	0.000163783	2.7522e-05
						L5134	0.000631415	0.000597866	0.00137968	0.000161907	0.000153941
						L5135	0.000380908	8.36338e-05	0.000578191	9.0236e-05	3.15471e-05
						L5136	0.000495704	2.35286e-05	0.000640447	8.0862e-05	0
						L5137	0.000526595	2.08153e-05	0.00120103	8.13967e-05	0
D	Quantification of staining	M3R-KO								WT untreated
		DCLK1	H4252	H8139	H3089					DCLK1	H6370	H8140	H5576	M6875	M6876
			8	5	5						3	1	1	1	1
			5	2	2						0	1	0	0	2
			3	6	1						1	2	1	0	1
			6	1	7						1	1	1	1	0
			5	2	1						1	0	0	1	1
			3	2	1						0	0	0	2	1
			5	2	4						1	0	0	3	1
			4	4	2						1	1	0	0	0
			4	1	3						1	0	1	0	0
			2	3	5						0	1	1	1	1
														1	1
														1	0
														2	1
														1	1
														0	0
														1	2
														1	0
														2	1
														0	2
														1	0
		Mean	4.5	2.8	3.1					Mean	0.9	0.7	0.5	0.95	0.8
E	Quantification of staining	Vil-Cre x M3R fl/fl								WT untreated
		DCLK1	I6569	I6573	I9318	M884	M885	M886		DCLK1	H6370	H8140	H5576	M6875	M6876
			3	6	5	7	6	6			3	1	1	1	1
			6	3	7	6	3	4			0	1	0	0	2
			4	4	5	4	4	4			1	2	1	0	1
			6	1	4	5	6	7			1	1	1	1	0
			6	1	5	5	4	7			1	0	0	1	1
			4	3	2	6	4	6			0	0	0	2	1
			4	3	7	8	8	3			1	0	0	3	1
			1	3	5	4	6	8			1	1	0	0	0
			4	3	4	5	4	6			1	0	1	0	0
			2	3	6	7	2	5			0	1	1	1	1
						4	5	5						1	1
						6	4	6						1	0
						3	5	7						2	1
						0	4	3						1	1
						5	5	10						0	0
						2	3	5						1	2
						6	5	6						1	0
						5	6	7						2	1
						5	4	5						0	2
						2	5	4						1	0
		Mean	4	3	5	4.75	4.65	5.7		Mean	0.9	0.7	0.5	0.95	0.8
F	Quantification of staining	Vil-Cre x M1R fl/fl								WT untreated
		DCLK1	K8427	K8429	N1758					DCLK1	H6370	H8140	H5576	M6875	M6876
			3	4	4						3	1	1	1	1
			2	5	3						0	1	0	0	2
			4	3	2						1	2	1	0	1
			4	2	1						1	1	1	1	0
			5	4	1						1	0	0	1	1
			2	4	2						0	0	0	2	1
			3	0	3						1	0	0	3	1
			4	4	2						1	1	0	0	0
			0	2	1						1	0	1	0	0
			4	3	4						0	1	1	1	1
					4									1	1
					2									1	0
					1									2	1
					1									1	1
					2									0	0
					1									1	2
					2									1	0
					3									2	1
					1									0	2
					0									1	0
		Mean	3.1	3.1	2					Mean	0.9	0.7	0.5	0.95	0.8

## Sheet: Figure 2
Figure 2
C	Lgr5-CreERT2 x M3R fl/fl +/+						Lgr5-CreERT2 x M3R fl/fl -/-
	Quantification of staining	DCLK1	N1948	N1949	N1950		M8441	M8443	M8450	M8451	M8452	M6654
			1	2	0		2	1	2	2	2	1
			2	2	1		2	1	2	1	1	2
			0	1	1		0	2	0	4	1	1
			1	0	0		1	2	2	3	3	1
			0	0	1		1	1	3	1	1	1
			1	0	1		1	3	0	1	0	2
			2	1	0		2	2	1	2	1	2
			1	2	1		0	1	0	2	2	1
			1	1	2		1	1	0	2	2	2
			1	0	0		1	1	1	1	1	1
			0	2	0		1	1	3	2	4	2
			2	1	1		2	2	1	0	1	1
			1	1	0		2	3	1	0	1	1
			0	0	0		1	0	2	3	1	2
			1	2	1		0	1	2	4	2	1
			2	1	2		0	3	2	1	1	2
			1	3	2		1	1	1	1	0	1
			0	0	1		2	1	3	2	1	1
			1	1	0		1	2	1	2	1	0
			1	1	1		1	0	0	1	0	1
		Mean	0.95	1.05	0.75		1.1	1.45	1.35	1.75	1.3	1.3
D	Flow cytometry
	Lgr5-CreERT x R-tdTom:	Sham	PE-A/SSC-A subset, DAPI neg (% positive cells)	Scop 7d	PE-A/SSC-A subset, DAPI neg (% positive cells)
	Sham (NaCl pump)	L6267	1.7	K2775	0.94
	Scop 7d pump	L6271	1.96	K2776	1.29
		K2292	1.49	K2291	0.64
		K2290	1.94
E	Prox1-CreERT2 x M3R fl/fl +/+
	Quantification of staining	DCLK1	L6272	M2227	M2226	L6408	L6407			ChgA	M_225	M_226	M_227	L6408	L6407
			2	1	1	2	1				1	1	1	1	1
			2	1	1	0	1				2	1	2	1	0
			1	1	1	1	2				0	0	0	0	0
			1	2	2	2	0				0	0	0	0	1
			0	0	2	1	1				1	1	1	1	2
			3	1	2	1	2				1	0	1	1	1
			1	2	1	2	1				1	1	1	0	0
			0	1	0	2	0				0	1	0	1	0
			1	0	0	0	2				2	2	2	1	0
			2	1	1	1	1				1	1	1	0	1
			1	2	0	2	0				2	1	2	2	1
			2	1	0	2	1				0	0	0	0	2
			4	2	2	0	2				0	1	0	1	0
			2	0	1	1	2				1	2	1	0	1
			1	0	0	1	1				0	1	0	1	1
			0	1	0	0	0				0	1	1	0	0
			1	1	1	1	2				0	1	0	1	0
			2	0	1	2	1				2	0	2	0	0
			2	1	0	1	1				1	1	1	1	0
			1	1	0	1	1				1	2	1	2	1
		Mean	1.45	0.95	0.8	1.15	1.1			Mean	0.8	0.9	0.85	0.7	0.6
	Prox1-CreERT2 x M3R fl/fl -/-
	Quantification of staining	DCLK1	K8444	K8445	K8446	M2224	L6402			ChgA	K8444	K8445	K8446	L6402
			6	5	7	4	3				1	1	1	1
			5	4	8	3	4				0	1	1	1
			6	3	8	5	5				1	0	0	2
			7	4	4	3	3				0	0	1	0
			5	5	5	3	3				1	0	0	0
			3	4	6	5	5				1	1	1	0
			5	5	4	6	6				1	1	1	1
			6	5	2	4	6				0	0	0	0
			8	4	3	4	7				0	0	1	0
			2	3	2	3	4				1	1	0	1
						2	3							2
						5	1							2
						0	4							0
						6	6							0
						3	4							1
						1	4							1
						3	5							0
						5	3							0
						4	5							1
						4	6							0
		Mean	5.3	4.2	4.9	3.65	4.35			Mean	0.6	0.5	0.6	0.65

## Sheet: Figure 3
Figure 3
	RNA sequencing bulk	Genome Center ID	Mouse ID	Treatment	Number of cells sorted	pg input amplif.	cDNA Ampl. Cycles	Nextera XT (pg)
		WH001	M-8463	Scop	3000	1000	10	150
		WH002	M-8466	Scop	4000	1000	10	150
		WH003	M-8468	Scop	4000	1000	10	150
		WH004	N-0593	Scop	4000	1000	10	150
		WH005	M-8465	Sham	3000	200	15	150
		WH006	N-0556	Sham	4000	1000	10	150
		WH007	N-0564	Sham	4000	200	15	150
		WH008	N-0595	Sham	4000	1000	10	150

## Sheet: Figure 4
Figure 4
B	ChAT-eGFP+ cells Sham	L-2172	L-2173	M359	M6108	M6105		ChAT-eGFP+ cells Scop 7d			L-2168	L-2170	M356	M357
	(per crypt-villus unit)	1	1	1	2	2		(per crypt-villus unit)			5	3	4	7
		1	2	1	1	1					5	4	2	3
		0	1	0	1	1					5	4	3	5
		2	1	3	0	0					0	6	4	4
		1	1	0	2	1					4	4	4	4
		0	1	2	1	2					7	2	0	0
		1	0	3	2	1					4	3	5	6
		2	1	2	1	1					1	6	3	4
		0	2	3	1	1					7	3	5	2
		1	0	1	0	1					4	3	3	3
					2	2
					1	0
					0	0
					1	1
					1	1
					1	2
					1	1
					0	1
					1	0
					2	1
	Mean	0.9	1	1.6	1.05	1				Mean	4.2	3.8	3.3	3.8
			Ach pg/ml per mg tissue protein
C	ELISA Ach WT	M0431	0.857817
		M0432	1.17887
		M0440	1.69136
		M0441	0.833506
	ELISA Ach Vil-Cre x M3R fl/fl	M2425	1.9446
		M2455	1.60548
		M2456	2.34729
		M2457	2.20491
		M0885	1.69022
D	Quantification of staining	Vil-Cre x M3R fl/fl x ChAT fl/fl						Vil-Cre x M3R fl/fl								WT untreated
		DCLK1	M4619	M6843	M6648	M6651		DCLK1	I6569	I6573	I9318	M884	M885	M886		DCLK1	H6370	H8140	H5576	M6875	M6876
			10	7	5	7			3	6	5	7	6	6			3	1	1	1	1
			7	6	6	5			6	3	7	6	3	4			0	1	0	0	2
			10	8	6	8			4	4	5	4	4	4			1	2	1	0	1
			6	5	7	4			6	1	4	5	6	7			1	1	1	1	0
			8	6	7	7			6	1	5	5	4	7			1	0	0	1	1
			9	7	4	8			4	3	2	6	4	6			0	0	0	2	1
			10	4	5	9			4	3	7	8	8	3			1	0	0	3	1
			9	8	6	5			1	3	5	4	6	8			1	1	0	0	0
			10	7	4	6			4	3	4	5	4	6			1	0	1	0	0
			8	5	6	9			2	3	6	7	2	5			0	1	1	1	1
			11	6	5	8						4	5	5						1	1
			11	8	3	4						6	4	6						1	0
			11	7	5	9						3	5	7						2	1
			8	4	2	5						0	4	3						1	1
			9	9	8	6						5	5	10						0	0
			11	3	4	8						2	3	5						1	2
			7	4	3	9						6	5	6						1	0
			8	8	4	8						5	6	7						2	1
			9	8	5	7						5	4	5						0	2
			7	9	2	4						2	5	4						1	0
		Mean	8.95	6.45	4.85	6.8		Mean	4	3	5	4.75	4.65	5.7		Mean	0.9	0.7	0.5	0.95	0.8
E	ELISA
			Ach pg/ml per mg tissue protein
	ELISA Ach WT	M0431	0.857817
		M0432	1.17887
		M0440	1.69136
		M0441	0.833506
	ELISA Ach Vil-Cre x M3R fl/fl	M2425	1.9446
		M2455	1.60548
		M2456	2.34729
		M2457	2.20491
		M0885	1.69022
	ELISA Ach Vil-Cre x M3R fl/fl x ChAT fl/fl	M-4619	2.86753
		M-8084	3.60559
		M-6643	3.06203
		M-6648	2.80153
		M-6651	3.01171

## Sheet: Figure 5
Figure 5
										Vil-Cre x M3R fl/fl					WT
										K-6194	K-6195	K-6196	K-6197		K-6057	K-6058	K-6060	K-6061
B	Western blot				Ratio p-EGFR/EGFR
		p-EGFR(net)	EGFR(net)		Vil-Cre x M3R fl/fl	WT
	K-6194 (Vil-Cre x M3R fl/fl)	0.318317	0.75089	Ratios	0.423919	0.797451			p-EGFR
	K-6195 (Vil-Cre x M3R fl/fl)	0.232442	0.659319		0.352549	0.584757
	K-6196 (Vil-Cre x M3R fl/fl)	0.220248	0.724241		0.304109	0.646338
	K-6197 (Vil-Cre x M3R fl/fl)	0.228332	0.482903		0.472831	1.42706			EGFR
	K-6057 (WT)	0.602824	0.755938
	K-6058 (WT)	0.562186	0.961402
	K-6060 (WT)	0.781461	1.20906		0.388352	0.863901
	K-6061 (WT)	0.844902	0.592059
		Mean WT ratio	Ratio WT to Mean WT			Ratio Vil-Cre x M3Rfl to Mean WT
		0.863901	0.923082			0.490704
			0.676879			0.40809
			0.748162			0.352019
			1.65188	* excluded		0.547321
	Western blot			Mean per group						K-6194	K-6195	K-6196	K-6197		K-6057	K-6058	K-6060	K-6061
		DCLK1		Vil-Cre x M3R fl/fl	WT
	K-6194 (Vil-Cre x M3R fl/fl)	0.632725		0.377057	0.0978445
	K-6195 (Vil-Cre x M3R fl/fl)	0.473552							DCLK1
	K-6196 (Vil-Cre x M3R fl/fl)	0.310629
	K-6197 (Vil-Cre x M3R fl/fl)	0.0913218
	K-6057 (WT)	0.0854304
	K-6058 (WT)	0.165532
	K-6060 (WT)	0.0711973
	K-6061 (WT)	0.0692179
	Mean WT Dclk1	Ratio WT to Mean WT	Ratio Vil-Cre x M3R fl to Mean WT
	0.0978445	0.873124	6.46664
		1.69179	4.83985
		0.727658	3.17472
		0.707428	0.933336	* excluded
	Western blot			Mean per group						K-6194	K-6195	K-6196	K-6197		K-6057	K-6058	K-6060	K-6061
		M3R		Vil-Cre x M3R fl/fl	WT
	K-6194 (Vil-Cre x M3R fl/fl)	0.472274		0.416027	0.67947
	K-6195 (Vil-Cre x M3R fl/fl)	0.409702							M3R
	K-6196 (Vil-Cre x M3R fl/fl)	0.427776
	K-6197 (Vil-Cre x M3R fl/fl)	0.354355
	K-6057 (WT)	0.62842
	K-6058 (WT)	0.6925							beta Actin
	K-6060 (WT)	0.751029
	K-6061 (WT)	0.645931
	Mean WT M3R	Ratio WT to Mean WT	Ratio Vil-Cre x M3R fl to Mean WT
	0.67947	0.924868	0.695063
		1.01918	0.602972
		1.10532	0.629572
		0.95064	0.521517
C	Western blot
		p-EGFR(net)	EGFR(net)		Vil-Cre x M3R fl/fl x M1R fl/fl	Vil-Cre x M3R fl/fl			Vil-Cre x M3R fl/fl x M1R fl/fl
	K-8958 (Vil-Cre x M3R fl/fl x M1R fl/fl)	0.0362232	0.157241		0.230367	0.666667			K-8958	K-8959	K-8960	K-8961
	K-8959 (Vil-Cre x M3R fl/fl x M1R fl/fl)	0.0686429	0.0548393		1.25171	0.811765
	K-8960 (Vil-Cre x M3R fl/fl x M1R fl/fl)	0.0334636	0.113391		0.295117	0.863636		p-EGFR
	K-8961 (Vil-Cre x M3R fl/fl x M1R fl/fl)	0.00675455	0.0807364		0.0836617
	K-6195 (Vil-Cre x M3R fl/fl)	0.717949	1.07692
	K-6196 (Vil-Cre x M3R fl/fl)	2.15625	2.65625
	K-6197 (Vil-Cre x M3R fl/fl)	1.05556	1.22222		0.465214	0.780689		EGFR
	Mean Vil-Cre x M3R fl/fl	To mean Vil-Cre x M3R fl/fl	Vil-Cre x M3R fl/fl x M1R fl/fl to mean Vil-Cre x M3R fl/fl
	0.780689	0.853946	0.295082
		1.03981	1.60334	* excluded
		1.10625	0.378022
			0.107164
D	Western blot
		PI3K		Mean PI3K				Vil-Cre x M3R fl/fl					WT
	K-6194 (Vil-Cre x M3R fl/fl)	0.345022	*excluded	Vil-Cre x M3R fl/fl	WT
	K-6195 (Vil-Cre x M3R fl/fl)	0.870763		0.87466	0.474395			K-6194	K-6195	K-6196	K-6197		K-6057	K-6058	K-6060	K-6061
	K-6196 (Vil-Cre x M3R fl/fl)	0.933587
	K-6197 (Vil-Cre x M3R fl/fl)	0.819629
	K-6057 (WT)	1.10532	*excluded				PI3K
	K-6058 (WT)	0.339095
	K-6060 (WT)	0.558318
	K-6061 (WT)	0.525771
	Mean WT PI3K	Ratio WT to Mean WT	Ratio Vil-Cre x M3R fl to Mean WT
	0.474395	0.714796	1.83552
		1.17691	1.96795					Vil-Cre x M3R fl/fl					WT
		1.1083	1.72774
								K-6194	K-6195	K-6196	K-6197		K-6057	K-6058	K-6060	K-6061
				Mean PDK1
		PDK1		Vil-Cre x M3R fl/fl	WT
	K-6194 (Vil-Cre x M3R fl/fl)	0.481481		0.896389	0.129958		PDK1
	K-6195 (Vil-Cre x M3R fl/fl)	1.51724
	K-6196 (Vil-Cre x M3R fl/fl)	1.20588
	K-6197 (Vil-Cre x M3R fl/fl)	0.380952
	K-6057 (WT)	-0.0227273	*excluded
	K-6058 (WT)	0.0243902
	K-6060 (WT)	0.0487805
	K-6061 (WT)	0.469388
	Mean WT PDK1	Ratio WT to Mean WT	Ratio Vil-Cre x M3R fl to Mean WT
	0.180853	-0.125667	2.66228
		0.134862	8.38937
		0.269725	6.66775
		2.59541	2.10642	*excluded
								Vil-Cre x M3R fl/fl					WT
	Western blot							K-6194	K-6195	K-6196	K-6197		K-6057	K-6058	K-6060	K-6061
					Ratio p-Akt/Akt
		p-Akt	Akt		Vil-Cre x M3R fl/fl	WT
	K-6194 (Vil-Cre x M3R fl/fl)	0.510804	0.790839		0.645901	0.667574	p-Akt
	K-6195 (Vil-Cre x M3R fl/fl)	0.455743	0.716637		0.635947	0.501658
	K-6196 (Vil-Cre x M3R fl/fl)	0.435622	0.879685		0.495202	0.492433
	K-6197 (Vil-Cre x M3R fl/fl)	0.264403	0.857031		0.308511		Akt
	K-6057 (WT)	0.613409	0.918864
	K-6058 (WT)	0.437545	0.872196
	K-6060 (WT)	0.433473	0.880268
	K-6061 (WT)	0.72549	1.31373	*excluded
	Mean WT p-Akt/Akt	Ratio WT to Mean WT	Ratio Vil-Cre x M3R fl to Mean WT
	0.553888	1.20525	1.16612
		0.905703	1.14815
		0.889048	0.894047
			0.556991

## Sheet: Figure 6
Figure 6
A	Quantification of staining	Vil-Cre x M3R fl/fl								Vil-Cre x M3R fl/fl + IR 10.5 Gy
		DCLK1	I6569	I6573	I9318	M884	M885	M886		DCLK1	M878	M879	M880	M881
			3	6	5	7	6	6			2	2	3	2
			6	3	7	6	3	4			3	1	2	2
			4	4	5	4	4	4			1	0	3	4
			6	1	4	5	6	7			1	2	1	0
			6	1	5	5	4	7			1	3	1	3
			4	3	2	6	4	6			0	4	0	0
			4	3	7	8	8	3			3	0	2	1
			1	3	5	4	6	8			2	0	1	4
			4	3	4	5	4	6			5	2	1	0
			2	3	6	7	2	5			0	3	2	2
						4	5	5			3	1	2	1
						6	4	6			2	0	0	4
						3	5	7			1	0	1	2
						0	4	3			2	2	0	2
						5	5	10			3	0	1	2
						2	3	5			0	1	1	2
						6	5	6			0	0	3	3
						5	6	7			1	1	1	2
						5	4	5			3	2	0	4
						2	5	4			2	1	2	1
		Mean	4	3	5	4.75	4.65	5.7		Mean	1.75	1.25	1.35	2.05
B			Ach pg/ml per mg tissue protein
	ELISA Ach WT	M0431	0.857817
		M0432	1.17887
		M0440	1.69136
		M0441	0.833506
	ELISA Ach Vil-Cre x M3R fl/fl + IR 10.5 Gy	M0878	1.04528
		M0879	1.16669
		M0880	1.74239
		M0881	1.32921
C	ELISA Ach Epithelium-enriched vs. Stroma-enriched Vil-Cre x M3R fl/fl
		OD	Protein (mg/ml)		OD	Ach gesamt (pg/ml)		Ach/mg Gesamtprotein				Control Epi	IRX Epi	(pg/ml per mg tissue protein)
	M6669 IRX Epithel	0.281	4.05087		0.225419	21.0855		5.20518				1.07033	0.720304
	M6670 IRX Epithel	0.2925	4.47142		0.249396	24.7073		5.52559				1.12709	0.764644
	M6852 IRX Epithel	0.294	4.52628		0.265696	27.1694		6.0026				0.956953	0.830652
	M8867 Cont Epithel	0.2785	3.95944		0.288571	30.6247		7.7346
	M8868 Cont Epithel	0.2775	3.92288		0.297351	31.9509		8.14478
	N1550 Cont Epithel	0.261	3.31947		0.237796	22.9551		6.91529				Control stroma	IRX stroma
	M6669 IRX Stroma	0.3005	4.76398		0.268659	27.617		5.79704				0.977267	0.837056
	M6670 IRX Stroma	0.3035	4.8737		0.28808	30.5505		6.26846				0.932453	0.905126
	M6852 IRX Stroma	0.26	3.2829		0.273277	28.3144		8.62483				1.09028	1.24537
	M6853 IRX Stroma	0.268	3.57546		0.281943	29.6235		8.28522					1.19634
	M8867 Cont Stroma	0.279	3.97773		0.264055	26.9216		6.76807
	N1550 Cont Stroma	0.2935	4.508		0.278552	29.1113		6.45771
	N1551 Cont Stroma	0.276	3.86802		0.279182	29.2064		7.55074
													Vil-Cre x M3R fl/fl					Vil-Cre x M3R fl/fl + 10.5 Gy
D	WB
					Ratio p-ERK/ERK								K-6194	K-6195	K-6196	K-6197		L-4750	L-4755	L-4756	L-4757
		p-ERK	ERK		Vil-Cre x M3R fl/fl (10.5 Gy)	Vil-Cre x M3R fl/fl (0 Gy)
	K-6194 (Vil-Cre x M3R fl/fl + 0 Gy)	0.676927	1.35681		0.306122	0.49891
	K-6195 (Vil-Cre x M3R fl/fl + 0 Gy)	0.838391	1.1233		0.370836	0.746366						p-ERK 1/2
	K-6196 (Vil-Cre x M3R fl/fl + 0 Gy)	0.869305	1.08459		0.524541	0.801503
	K-6197 (Vil-Cre x M3R fl/fl + 0 Gy)	1.20487	1.3069		0.688508	0.921926
	L-4750 (Vil-Cre x M3R fl/fl + 10.5Gy)	0.217325	0.709929
	L-4755 (Vil-Cre x M3R fl/fl + 10.5Gy)	0.345961	0.932922
	L-4756 (Vil-Cre x M3R fl/fl + 10.5Gy)	0.261702	0.498916									ERK 1/2
	L-4757 (Vil-Cre x M3R fl/fl + 10.5Gy)	0.159793	0.232087
	Mean Vil-Cre x M3R fl	Ratio no ttm mean Vil-Cre x M3R fl	Ratio IR Vil-Cre x M3R fl to Mean Vil-Cre x M3R fl
	0.742176	0.672226	0.412466									beta Actin
		1.00564	0.49966
	*excluded	1.07994	0.706761
		1.24219	0.927688
	WB
	PI3K
			PI3Kinase	ß-actin		PI3Kinase
	L-4750	Vil-Cre x M3R fl/fl + 10.5 Gy	-9	71		-0.126761			Mean				K-6194	K-6195	K-6196	K-6197		L-4750	L-4755	L-4756	L-4757
	L-4755	Vil-Cre x M3R fl/fl + 10.5 Gy	0	53		0		Vil-Cre x M3R fl/fl + 10.5 Gy	0.0628751
	L-4756	Vil-Cre x M3R fl/fl + 10.5 Gy	6	79		0.0759494						PI3K
	L-4757	Vil-Cre x M3R fl/fl + 10.5 Gy	8	71		0.112676		Vil-Cre x M3R fl/fl no IRX	0.347227
	L-6194	Vil-Cre x M3R fl/fl no IRX	24	57		0.421053
	L-6195	Vil-Cre x M3R fl/fl no IRX	20	58		0.344828
	L-6196	Vil-Cre x M3R fl/fl no IRX	27	73		0.369863
	L-6197	Vil-Cre x M3R fl/fl no IRX	20	79		0.253165
	Mean Vil-Cre x M3R fl PI3K	Ratio no ttm to Mean Vil-Cre x M3R fl	Ratio IR Vil-Cre x M3R fl to Mean Vil-Cre x M3R fl
	0.347227	1.21262	-0.365065	*excluded
		0.99309	0
		1.06519	0.218731
		0.729104	0.324503

## Sheet: Supplementary Fig. 1
Supplementary Figure 1
A	Villus length	WT + scop 6wk				WT untreated					Crypt depth	WT + scop 6wk				WT untreated
	(µM 10x)										(µM 10x)
		H8945	M6872	M6873	M6874	I0626	I1137	M6875	M6876			H8945	M6872	M6873	M6874	I0626	I1137	M6875	M6876
		116.6	141.5	146.4	155.4	195.3	165.1	175.5	155			54.6	41.9	46	51.8	51.7	61.8	51.5	53.9
		123.6	151.4	149.7	160.3	154.7	195	201.7	164.5			59.4	45.1	45.5	48.8	48.7	58.4	52.8	60
		125.4	151.8	152.8	179.2	149	198.8	163.4	193.3			66.9	46.1	47.6	50.1	48.2	70	53.4	60.5
		129.7	165.1	155.4	180.8	191.6	176.7	141.7	186.1			59	53.8	40.3	48.8	47.4	61.8	49.3	61.3
		107.9	177	128.2	141.9	169.1	190.5	187.2	176.7			55.8	52	57.2	44.8	48.7	57.2	52.6	71.3
		126.8	207	163.3	184.2	147.6	183.4	173.7	180.6			60.5	58.4	53.3	46.8	47.4	53.3	51.8	58.6
		115.3	175.6	167	205.7	199.8	178.1	166.4	165.7			65.5	45.3	43.4	44.4	50.4	57.9	51.5	58.5
		93.9	148.5	148.6	199	212.5	170.8	177.4	210.3			61.2	61.7	50.1	43.7	53.4	57.7	54.4	55.7
		107.8	173.7	140.3	213	205.1	175.5	171.3	201			65.8	50.9	49.5	46	54.1	55.7	57.9	56.5
		106.6	168.1	143.6		186.5	183.3	165.3	192.2			54.1	57.2	47.6	42.9	55.7	62	57.2	58.8
		122.2	166.3	152.8		201.6	170.9	155	197.2			50.3	61.5	52	35.9	49.1	59.6	59	58.5
		117.3	180.2	143		193.2		152.6	211.7			61.9	48.8	47	49.3	48.3	60.8	64.9	57.3
		138.3	160.7	120.2		173.6		174.3				62.7	41.8	43.3	46.7	47.6	59.6	62.9	54.6
		127.6	128.8	176.6		145.2		173				58.4	37.3	50.1	53	49.9	55.2	57.3	54.3
		134.1		180.9		186.8		131.7				51.4	44.1	45.6			62	61.8	53.3
		139.4				195.8						57.9	41.7	47.1			60	57.3
		131.7												44.2			66.2	71.9
														46.6				67.6
														51.3				62.1
														48.7				69.2
														46.1
														49.2
	Mean	121.424	163.979	151.253	179.944	181.713	180.736	167.347	186.192		Mean	59.0875	49.225	47.8045	46.6429	50.0429	59.9529	58.32	58.2067
B	Quantification of staining	WT + scop 6wk								WT untreated
		Alcian blue	H5444	H8946	H3091					Alcian blue	H6370	H8140	H5576
			12	11	10						3	4	15
			6	9	14						6	8	10
			10	10	7						3	4	8
			6	7	6						3	9	8
			4	8	8						2	10	8
			9	9	8						3	6	9
			6	10	9						4	5	7
			9	10	4						3	4	7
			9	10	9						2	7	11
			5	9	5						4	7	9
		Mean	7.6	9.3	8					Mean	3.3	6.4	9.2
	Quantification of staining	WT + scop 6wk								WT untreated
		Lysozyme 1	H5444	H8946	H3091	H8945				Lysozyme 1	H6370	H8140	H5576
			6	6	4	7					5	3	4
			7	5	6	6					4	4	4
			6	5	4	5					5	5	5
			5	4	5	5					5	2	6
			7	5	6	7					6	4	5
			6	5	6	4					5	4	4
			4	4	5	6					6	4	6
			5	6	5	6					5	5	5
			6	4	3	5					6	5	6
			6	5	6	4					4	4	6
				7		6
				4		5
				4		5
				3		3
				5		5
				4		6
				4		6
				2		7
				4		5
				5		4
		Mean	5.8	4.55	5	5.35				Mean	5.1	4	5.1
	Quantification of staining	WT + scop 6wk								WT untreated
		ChgA	H5444	H8946	H3091	H8945				ChgA	H6370	H8140	H5576	K0728	K0729	K0730
			1	1	0	1					1	1	0	1	1	1
			0	0	1	0					0	0	1	0	0	1
			1	0	1	0					0	1	2	1	1	0
			0	1	0	1					1	1	0	1	1	0
			1	1	0	1					1	0	1	0	0	0
			0	0	2	0					1	0	1	1	1	1
			1	0	2	2					1	1	0	0	1	1
			0	1	0	1					0	1	2	0	2	1
			2	2	1	0					1	1	1	1	0	0
			0	0	1	0					0	0	0	1	0	0
				0		1								1	1	1
				1		0								0	0	1
				0		0								1	0	0
				1		1								0	1	0
				1		1								0	0	1
				2		0								1	0	0
				0		0								1	1	0
				0		2								1	1	1
				1		1								0	0	0
				1		0								0	2	0
		Mean	0.6	0.65	0.8	0.6				Mean	0.6	0.6	0.8	0.55	0.65	0.45
D	RT-PCR Chrm3
	M3R-KO -/+	Chrm3 mRNA (absol. expr. rel. to Hmbs)
	H-9515, H-9516, I-1148	0.0380314
	I-1385, I-1388	0.0449148
	I-2488, I-2491	0.0199611
	WT
	H-8959	0.155322
	C57BL/6-J (pooled 2 mice)	0.115556
	J-6306	0.112107
E	Quantification of staining	M1R-KO					WT untreated
		DCLK1	I4155	I4159	I8182		DCLK1	H6370	H8140	H5576	M6875	M6876
			3	2	1			3	1	1	1	1
			4	0	0			0	1	0	0	2
			3	4	2			1	2	1	0	1
			2	2	2			1	1	1	1	0
			4	0	0			1	0	0	1	1
			1	1	2			0	0	0	2	1
			1	1	3			1	0	0	3	1
			1	2	1			1	1	0	0	0
			2	0	2			1	0	1	0	0
			4	4	0			0	1	1	1	1
			3	3	1						1	1
			3	2	2						1	0
			3	2	2						2	1
			0	1	0						1	1
			0	0	3						0	0
			1	0	1						1	2
			2	1	0						1	0
			0	2	2						2	1
			1	2	2						0	2
			1	1	1						1	0
		Mean	1.95	1.5	1.35		Mean	0.9	0.7	0.5	0.95	0.8

## Sheet: Supplementary Fig. 2
Supplementary Figure 2
								Chrm3
A	mRNA RT-PCR				WT		M6875	0.000377343
	(absolute expression values; calculated POWER of DDct values)						M6876	0.000480422
							L5134	0.00137968
							L5135	0.000578191
							L5136	0.000640447
							L5137	0.00120103
					Vil-Cre x M3R fl/fl		L5190	2.12775e-07
							L5192	0
							L5193	0
							M6855	0
							M6856	7.70047e-07
							M6857	0
B	Quantification of staining	Vil-Cre x M3R fl/fl							WT untreated
		PYY	I6573	I6568	I9318	I6569			PYY	K0728	K0729	K0730
			0	1	1	1				1	1	0
			0	0	0	1				0	0	0
			0	0	0	0				0	0	0
			0	0	0	0				0	0	0
			1	0	0	0				0	0	0
			0	1	0	0				0	0	1
			0	0	0	0				1	0	0
			1	0	0	0				0	0	0
			0	0	0	0				0	0	1
			0	0	0	1				0	1	0
			1	0	1	0				0	0	0
			0	0	0	0				0	0	0
			0	0	0	0				1	0	1
			0	0	0	0				0	1	0
			0	0	0	0				0	0	0
			0	0	0	0				0	0	0
			0	1	0	0				0	0	0
			0	0	0	0				0	0	1
			0	0	1	1				0	0	0
			1	0	0	0				0	0	0
		Mean	0.2	0.15	0.15	0.2			Mean	0.15	0.15	0.2
C	Quantification of staining	Vil-Cre x M3R fl/fl								WT untreated
		ChgA	I9318	I6569	M884	M885	M886			ChgA	H6370	H8140	H5576	K0728	K0729	K0730
			1	1	1	1	0				1	1	0	1	1	1
			0	1	0	0	0				0	0	1	0	0	1
			1	0	0	0	1				0	1	2	1	1	0
			0	1	1	0	0				1	1	0	1	1	0
			1	0	0	1	0				1	0	1	0	0	0
			1	1	0	0	1				1	0	1	1	1	1
			0	0	1	0	0				1	1	0	0	1	1
			0	0	1	1	0				0	1	2	0	2	1
			1	1	0	0	2				1	1	1	1	0	0
			1	0	0	0	1				0	0	0	1	0	0
					1	1	0							1	1	1
					2	0	0							0	0	1
					0	0	1							1	0	0
					0	1	1							0	1	0
					1	2	0							0	0	1
					1	0	0							1	0	0
					1	0	1							1	1	0
					0	1	2							1	1	1
					0	0	0							0	0	0
					0	0	0							0	2	0
		Mean	0.6	0.5	0.5	0.4	0.5			Mean	0.6	0.6	0.8	0.55	0.65	0.45
D	mRNA RT-PCR lineage markers							Clca1	NeuroD	Hes1
	(absolute expression values; calculated POWER of DDct values)				WT		M6875	0.0711136	0.000875405	0.00254628
							M6876	0.194901	0.00117598	0.00229382
							L3434	0.199172	0.000713325	0.00961306
							L3435	0.0884331	0.000426765	0.00615912
							L3436	0.133698	0.000785392	0.00762545
							L3437	0.113259	0.000515599	0.00512449
					Vil-Cre x M3R fl/fl		M6855	0.279265	0.000870422	0.00339859
							M6856	0.214184	0.000365739	0.00319054
							M6857	0.191816	2.61644e-08	0.00169366
							L5190	0.102448	0.000763268	0.00866802
							L5192	0.188745	0.000789661	0.0134502
							L5193	0.137103	0.000916221	0.00948238
E	Quantification of staining	Vil-Cre x M3R fl/fl x M1R fl/fl								Vil-Cre x M3R fl/fl								WT untreated
		DCLK1	K6250	K8996	M0890	M8269	M8270	M8272		DCLK1	I6569	I6573	I9318	M884	M885	M886		DCLK1	H6370	H8140	H5576	M6875	M6876
			8	9	8	10	8	12			3	6	5	7	6	6			3	1	1	1	1
			12	7	7	9	5	9			6	3	7	6	3	4			0	1	0	0	2
			8	8	5	5	9	11			4	4	5	4	4	4			1	2	1	0	1
			3	4	9	7	5	10			6	1	4	5	6	7			1	1	1	1	0
			7	9	4	8	8	12			6	1	5	5	4	7			1	0	0	1	1
			7	8	5	11	6	8			4	3	2	6	4	6			0	0	0	2	1
			11	9	5	4	9	11			4	3	7	8	8	3			1	0	0	3	1
			5	8	6	8	5	9			1	3	5	4	6	8			1	1	0	0	0
			6	10	7	7	6	12			4	3	4	5	4	6			1	0	1	0	0
			6	4	6	10	8	12			2	3	6	7	2	5			0	1	1	1	1
					8	4	10	8						4	5	5						1	1
					3	11	11	9						6	4	6						1	0
					8	7	9	7						3	5	7						2	1
					9	3	8	7						0	4	3						1	1
					4	10	6	8						5	5	10						0	0
					8	8	7	6						2	3	5						1	2
					5	5	9	7						6	5	6						1	0
					6	7	10	9						5	6	7						2	1
					4	6	11	8						5	4	5						0	2
					4	6	7	11						2	5	4						1	0
		Mean	7.3	7.6	6.05	7.3	7.85	9.3		Mean	4	3	5	4.75	4.65	5.7			0.9	0.7	0.5	0.95	0.8

## Sheet: Supplementary Fig. 3
Supplementary Figure 3
E	Flow cytometry
	Lgr5-eGFP-DTR	Sham	FITC-A/SSC-A subset, DAPI neg (% positive cells)
	Sham (NaCl pump)	L5696	0.33
	Scop 7d pump	L4879	0.4
		L4904	0.33
		Scop 7d	FITC-A/SSC-A subset, DAPI neg (% positive cells)
		L5158	0.25
		L6179	0.24
		L4901	0.26

## Sheet: Supplementary Fig. 4
Supplementary Figure 4
E	mRNA RT-PCR		ChAT
	(absolute expression values; calculated POWER of DDct values)
	K4818-Zsgreen pos		0.00203191
	K4819-Zsgreen pos		0.00255029
	K4821-Zsgreen pos		0.00491336
	K4818-Zsgreen neg		0
	K4819-Zsgreen neg		0
	K4821-Zsgreen neg		0
F					Ach pg/ml per mg tissue protein
	ELISA Ach Vil-Cre x M3R fl/fl			M2425	1.9446
				M2455	1.60548
				M2456	2.34729
				M2457	2.20491
				M0885	1.69022
	ELISA Ach Vil-Cre x M3R fl/fl x M1R fl/fl			M888	1.41026
				M894	1.68415
				M882	2.11276
				M0956	1.84281
H	Vil-Cre x M3R fl/fl						WT
	Picture	Surface (mikrom)	# DCLK+ cells	DCLK+/mikrom	DCLK+/mm		Picture	Surface (mikrom)	# DCLK+ cells	DCLK+/mikrom	DCLK+/mm
	1	3005	1	0.000332779	0.332779		1	3185	2	0.000627943	0.627943
	2	5005	4	0.000799201	0.799201		2	2801	1	0.000357015	0.357015
	3	2577	4	0.00155219	1.55219		3	825	1	0.00121212	1.21212
	4	3002	1	0.000333111	0.333111		4	2532	1	0.000394945	0.394945
	5	3619	2	0.000552639	0.552639		5	1880	3	0.00159574	1.59574
	6	1813	3	0.00165472	1.65472		6	1902	1	0.000525762	0.525762
	7	2081	2	0.000961076	0.961076		7	2695	1	0.000371058	0.371058
	8	2708	2	0.000738552	0.738552		8	3038	3	0.000987492	0.987492
	9	3267	2	0.000612182	0.612182		9	2271	1	0.000440335	0.440335
	10	2598	1	0.000384911	0.384911		10	3469	4	0.00115307	1.15307
	11	3013	2	0.00066379	0.66379		11	3166	3	0.000947568	0.947568
	12	5120	3	0.000585937	0.585938		12	2354	1	0.000424809	0.424809
	13	3359	1	0.000297708	0.297708		13	3338	2	0.000599161	0.599161
	14	1466	1	0.000682128	0.682128		14	2270	1	0.000440529	0.440529
	15	1941	1	0.000515198	0.515198		15	3744	1	0.000267094	0.267094
				Mean	0.711075					Mean	0.689643
	Western blot
	Vil-Cre x dKO EGFR/p-EGFR
C	Western blot
					Ratio p-EGFR/EGFR
		p-EGFR(net)	EGFR(net)		Vil-Cre x M3R fl x M1R fl	WT
	K-8958 (VilCreM1M3flox)	0.0362232	0.157241		0.230367	0.748176
	K-8959 (VilCreM1M3flox)	0.0686429	0.0548393		1.25171	0.367526
	K-8960 (VilCreM1M3flox)	0.0334636	0.113391		0.295117	0.249527
	K-8961 (VilCreM1M3flox)	0.00675455	0.0807364		0.0836617	1.14187
	K-6057 (WT)	0.320725	0.428676
	K-6058 (WT)	0.219471	0.597157
	K-6060 (WT)	0.20448	0.819471		0.465214	0.626776
	K-6061 (WT)	0.468941	0.410676
	Mean WT p-EGFR/EGFR	Ratio WT to Mean WT	Ratio Vil-Cre x M3Rfl to Mean WT
	0.626776	1.19369	0.367543
		0.586375	1.99706	* excluded
		0.398113	0.47085
		1.82182	0.133479
	maybe in Suppl; not essential graph	Vil-Cre x M3R fl/fl vs Vil-Cre x dKO nie auf einem Gel gemacht für EGFR oder?
D	Western blot
				Ratio p-ERK/ERK
		p-ERK(norm)	ERK(norm)	Vil-Cre x M3R fl	WT
	K-0528 (VilCreM3)	1.73285	7.37341	0.235014	0.312639
	K-0532 (VilCreM3)	1.57658	4.57605	0.344529	0.259455
	K-0534 (VilCreM3)	0.89363	2.77843	0.321632
	K-0535 (VilCreM3)	1.07802	4.23287	0.254677
	K-0729 (WT)	1.35451	4.33251
	K-0730 (WT)	0.91116	3.51183
	Mean WT p-ERK/ERK	Ratio WT to Mean WT	Ratio Vil-Cre x M3Rfl to Mean WT
	0.286047	1.09296	0.821591
		0.907035	1.20445
			1.1244
			0.890334

[truncated: 1 more sheets: Supplementary Fig. 5]
